# Supplementary material for: Does Smartphone Use Affect a Subsequent Swimming Training Session? Preliminary Results in Amateur Triathletes
Source: Sensors (Basel). 2023 Jun 23;23(13):5837. doi: 10.3390/s23135837 (PMC10347285; doi:10.3390/s23135837)
Supplement: Supplementary file 1 [file sensors-23-05837-s001.zip]

Archive with 2 entries (2 files):
- S1-Detailed data.pdf
- S2-Statistical Analysis.pdf
